# Supplementary material for: Aflatoxins: Occurrence, Exposure, and Binding to Lactobacillus Species from the Gut Microbiota of Rural Ugandan Children
Source: Microorganisms. 2020 Feb 29;8(3):347. doi: 10.3390/microorganisms8030347 (PMC7143030; doi:10.3390/microorganisms8030347)
Supplement: Supplementary file 1 [file microorganisms-08-00347-s001.zip]

Archive with 4 entries (4 files):
- suppl files/Suplementary file S2 Validation of aflatoxin immunoassay.docx
- suppl files/Supplementary file S1 Food frequency questionaire and table.docx
- suppl files/Supplementary file S3 16S rRNA sequences.rtf
- suppl files/Supplementary file S4 Correlation coefficients and p values.xlsx
