# Supplementary material for: Aflatoxins: Occurrence, Exposure, and Binding to Lactobacillus Species from the Gut Microbiota of Rural Ugandan Children
Source: Microorganisms. 2020 Feb 29;8(3):347. doi: 10.3390/microorganisms8030347 (PMC7143030; doi:10.3390/microorganisms8030347)
Supplement: Supplementary file 1 [file microorganisms-08-00347-s001.zip › suppl files/Supplementary file S4 Correlation coefficients and p values.xlsx]

## Sheet: Coefficients
TaxID	Genus	SUB_CTY	COG.COMP	LANG.COMP	MOTCOMP	WAZ	HAZ	WHZ	MUACZ	HCZ	ASQCOMM	ASQGROSS	ASQFINE	ASQPROSOL	ASQPERSOC	period	stunted
0.2.40.2.1.6.2	Sutterella	-0.00656688	0.0012826	-0.00981026	-0.00643605	0.0194313	0.0269916	-0.00875173	0.00396023	0.0242149	-0.00716728	-0.00300548	0.014831	-0.00494908	-0.005614	0.021639	0.0274634
0.2.10.2.1.6.4	Prevotella	-0.000159208	0.0128191	-0.00439663	0.00291546	0.00997927	0.0130857	0.000894839	0.0103735	0.00446819	-0.000324499	-0.00344708	0.00823283	0.0132789	-0.00452724	0.0178829	0.0122785
0.2.25.2.1.22.2	Anaerostipes	-0.00509057	-0.00384852	-0.00576798	-0.0125939	0.00390428	0.00350392	-0.00513835	0.00588462	0.00697478	-0.00494318	0.00111791	-0.00614849	0.0156435	-0.0162968	0.0167341	-0.00706387
0.2.25.4.1.2.12	Dialister	0.00461356	0.0175163	0.00399451	-0.00181072	0.0119439	0.0135816	-0.000620521	0.012982	0.00829028	0.0003111	-0.00447622	0.0121426	0.0107057	0.00170189	0.0135657	0.0141137
0.2.40.5.7.1.15	Escherichia/Shigella	0.00135572	-0.00937341	-0.0106964	-0.0104598	0.00652875	0.00422125	0.00113498	0.00433924	0.00216316	-0.0140275	-0.0083698	-0.00694454	-0.00657434	-0.0147149	0.0130714	0.00675968
0.2.25.2.1.22.8	Clostridium_XlVb	-0.0192335	-0.00478024	-0.00214916	-0.00478532	0.00574316	0.00991395	-0.00444115	-0.00274392	0.0164542	-0.00755722	-0.00463473	-0.00188339	-0.0021559	-0.013298	0.0130082	0.0091705
0.2.40.5.15.2.5	Pseudomonas	0.000962805	0.00623644	-0.00558455	-0.0042482	0.00359247	0.00540011	-0.00192835	-0.00491338	0.0100935	-0.0113967	-0.0183196	0.00381709	-0.00675853	-0.0146459	0.012462	-0.00537747
0.2.25.2.1.7.7	Peptoniphilus	0.00777738	-0.000519318	-0.00964514	-0.00390437	0.0125668	0.0120157	0.00167947	0.00149639	0.00698236	-0.00692608	0.00394207	0.00325329	0.00837	0.00480665	0.0124508	0.0145103
0.2.4.1.3.1.3	Bifidobacterium	0.00892922	0.0074039	0.00189924	-0.00694738	0.00528291	0.0070872	-0.00700097	0.0118277	0.0244943	0.00313026	0.0120573	0.0249405	0.00595698	0.00353061	0.0113249	-0.00183433
0.2.10.2.1.1.3	Bacteroides	-0.00574742	0.00923766	0.00578897	0.000591254	0.0158032	0.0148456	0.00568914	0.010731	0.0143661	-0.000842542	-0.00400049	0.00474112	0.00466857	-0.00374972	0.0110155	0.0106065
0.2.25.2.1.27.4	Peptostreptococcus	0.00432677	-0.00269645	-0.00565942	-0.00907118	0.00525231	0.000991368	0.00500778	0.00398798	0.00553608	-0.00658997	-0.0166307	0.00633961	0.00648171	-0.00159778	0.0110055	0.00306016
0.2.40.4.1.1.2	Campylobacter	0.00640976	-0.00243835	-0.00771714	-0.00456391	0.00775742	0.00816747	-0.00158122	-0.00131478	0.00708609	-0.00867751	-0.00347284	-0.00285928	-0.00171065	-0.00638803	0.0106002	0.00599794
0.2.10.2.1.5.8	Porphyromonas	0.00817539	0.0132366	-0.00325841	0.0014881	0.0118091	0.00923144	0.00641855	0.00193835	0.00797585	0.000196306	0.00160051	-0.00180649	0.00686774	0.00358259	0.0100932	0.0066187
0.2.25.2.1.22.7	Clostridium_XlVa	-0.00729158	0.00273298	0.00513296	0.00529661	0.00911704	0.0117912	0.000337835	0.00678622	0.00551406	-0.00349283	-0.00111686	0.00792828	0.0102807	-0.00180542	0.00883143	0.0131477
0.2.40.5.14.1.8	Haemophilus	-0.0110053	0.00755807	-0.00407273	0.0017843	0.00264794	0.0058286	-0.00496003	-0.000429165	0.00158272	0.00124487	0.00566491	0.00600746	0.0114998	0.00642322	0.00858814	0.00947314
0.2.25.2.1.16.5	Eubacterium	0.000152967	-8.61366e-05	-0.0051988	-0.00653773	0.00800328	0.00607115	0.00389512	0.00310726	0.00224904	-0.00415081	-0.00445278	-0.0055501	0.0012201	-0.000873907	0.00772716	0.00929008
0.2.40.2.1.2.8	Ralstonia	0.0134959	-0.0184086	-0.0241218	-0.0202158	-0.0111753	-0.00240482	-0.0188591	-0.0170719	0.0146488	-0.0117221	0.000107048	-0.0111775	-0.0118785	-0.0268939	0.0076978	-0.00278173
0.2.26.1.1.1.3	Fusobacterium	0.000340415	-0.00641489	-0.0103761	-0.00909483	0.00487753	0.000288942	0.00675863	0.000930846	0.00691421	-0.00769531	-0.00230756	0.00537499	-0.00570707	-0.00160034	0.00758317	0.00720511
0.2.25.2.1.22.29	unclassified	-0.00116024	0.00135736	-0.000790272	0.00370371	0.00696249	0.00254704	0.00607643	0.00784549	0.00879476	-0.00724027	-0.006349	0.00187626	0.00541441	-0.0115485	0.00750427	0.00192271
0.2.25.2.1.22.10	Dorea	-0.0024885	-0.00608092	0.00361484	0.00732112	0.00396889	-0.00279515	0.0106481	0.0093928	0.00644862	0.001916	0.00226646	-0.000208359	0.00584338	-0.00394581	0.00729585	-0.00309506
0.2.25.2.1.7.3	Finegoldia	-0.002275	-0.00210816	-0.00712567	-0.00368711	0.00576401	0.00485492	-0.000833024	0.00153694	0.00349237	-0.00476064	-0.00235992	0.00484618	0.00373982	0.000494467	0.00729115	0.00760218
0.1.11.2.1.1.1	unclassified	-0.00436656	0.001012	-0.00751568	-0.00498446	-0.00466643	0.00209363	-0.0147621	-0.0094392	-0.000271841	-0.00225287	-0.0148123	0.00015786	0.0072563	-0.00663252	0.00688299	0.00147755
0.2.25.2.1.28.7	Clostridium_III	0.00995543	-0.00416373	-0.0114122	-0.0141479	0.00244209	-0.000862663	0.00256306	0.0114415	0.00776114	-0.00925506	-0.00219129	-0.00377255	0.000874059	-0.00316806	0.00669424	0.000736522
0.2.25.2.1.30.1	unclassified	0.00377115	0.00792288	-0.00160538	0.00146571	0.00342161	0.00401818	-0.00131168	0.000530047	0.00234033	0.00301409	0.00576013	8.90406e-05	0.00559318	-2.12377e-05	0.00667633	-0.000354816
0.2.25.1.2.6.3	Streptococcus	0.00643873	-0.00296397	-0.012003	0.000378875	-0.00429243	-0.0104657	0.002498	-0.0103521	-0.00122226	-0.0115765	0.00436829	-0.00118487	0.000414331	-0.00557281	0.00664514	-0.0133245
0.2.40.4.1.2.1	Helicobacter	-0.00308504	-0.00211346	-0.00311182	0.00264139	0.00799705	0.00874632	0.0020495	0.00165757	0.00489783	-0.000465415	0.00649941	0.0109838	-0.00183215	0.00539578	0.00632039	0.00775417
0.2.25.4.1.2.14	Megasphaera	0.00247793	0.00835371	0.0014259	0.00146386	0.00553287	0.00310772	0.00119691	0.0181811	0.00285783	-0.00361218	-0.0152339	-0.00370893	-0.00481258	0.000375517	0.00600648	0.00685071
0.2.25.2.1.7.1	Anaerococcus	0.00191562	0.00438199	-0.0042823	0.000789016	0.0103975	0.00983717	0.00309475	0.00274347	0.00203703	-0.000529873	0.00627622	0.00171324	0.0065762	0.00830687	0.00587744	0.0108247
0.2.40.1.8.7.7	Hyphomicrobium	0.0038628	-0.00969228	-0.011494	-0.0131112	-0.00259395	0.000147323	-0.00779556	-0.00362609	0.00283199	-0.014252	-0.0159608	-0.00323896	-0.00666222	-0.0175757	0.00578091	-0.00112971
0.2.40.5.7.1.50	unclassified	0.00035281	-0.00739386	-0.00446138	-0.00621139	0.00687381	0.00368336	0.00514665	0.00641398	-0.000344937	-0.00932731	-0.00425534	-0.00301246	-0.00215089	-0.00654107	0.00567759	0.00621123
0.2.25.1.1.13.5	Staphylococcus	-0.00933191	-0.0116812	-0.0122512	-0.0087797	-0.0045514	-0.000220682	-0.0107956	-0.0124948	-0.000343999	-0.0125746	0.00102493	-0.00442535	-0.0043918	-0.00123612	0.00562325	0.00891252
0.2.40.1.10.1.14	Gluconobacter	0.0039013	0.000642197	-0.000535049	-0.00707132	0.00306718	0.00813925	-0.00824091	0.0128626	0.00369978	-0.000113392	0.00368701	-0.000330478	0.00732328	-0.00285132	0.00515337	0.00351715
0.2.25.2.1.22.24	Roseburia	0.0102896	0.00141892	-0.000762195	0.00430488	0.00822791	0.00527369	0.00688916	0.00520397	0.00484263	-0.00460473	5.38347e-05	0.00227679	0.00647745	-0.00733025	0.00514971	0.00535199
0.2.25.3.1.1.4	Clostridium_XVIII	-0.00758403	0.00404477	0.0100193	0.00493109	0.00472268	0.00304506	0.00267847	0.00262455	0.00160513	0.001502	0.00447673	0.00366972	0.0118846	-0.00596954	0.00511729	0.000904883
0.2.40.1.8.7.10	Pedomicrobium	0.00767919	0.00428629	-0.00283552	-0.000352594	0.00604909	0.00207197	0.00762686	-0.00229029	0.00663648	-0.0043551	-0.0087913	0.000538968	0.0104248	-0.0036575	0.00491443	0.00336223
0.2.25.2.1.22.16	Lachnospira	-0.0039287	0.00730309	0.00489635	0.00635591	0.00577646	0.00536694	-5.54874e-05	0.00345875	0.00107621	-0.00307712	0.00196202	0.0010946	0.0103138	-0.00266837	0.00486562	0.00323994
0.2.25.2.1.22.9	Coprococcus	-0.00032168	0.0060988	0.00406759	0.0111753	0.00401222	0.00950034	0.000255988	-0.00374829	0.00215438	0.00145011	0.00177208	0.00766905	0.0175401	0.000491779	0.00475014	0.00636373
0.2.25.2.1.21.4	Murdochiella	0.00177417	0.0125615	-0.00133217	0.00272013	0.0103464	0.0133399	0.00157424	0.00254752	0.00544532	0.00308746	0.00475509	-0.000440637	0.00125985	0.00444638	0.00465186	0.0128037
0.2.25.4.1.2.27	Veillonella	-0.00656581	0.00941895	0.000234405	0.00398185	0.0018265	-0.00278278	0.00632732	-0.00254806	-0.00557369	0.000568201	0.000414041	-0.000549525	0.00350069	0.00199241	0.004607	0.00172414
0.2.25.2.1.22.19	Moryella	0.00202633	-0.00140232	-0.00544999	-0.000954169	0.00810363	0.00433061	0.00803037	0.00162634	0.00962007	-0.000878117	-0.00252162	0.000514909	0.00106662	0.000336264	0.00440451	0.000457403
0.2.40.3.10.1.1	unclassified	-0.00457044	0.000336903	-0.00441998	-0.00456651	-0.00308823	0.00169069	-0.0080152	0.00348377	-0.00205641	-0.00528291	-0.00548634	-0.000661788	0.00759489	-0.00283337	0.0043956	-0.00168395
0.2.40.2.8.1.21	Neisseria	-0.00215631	0.00710251	0.00269501	0.00339378	-0.00481324	-0.00985056	-0.000365807	-0.00947417	-0.0075372	0.000545056	0.00257408	-0.00295716	0.00646975	-0.00127819	0.00439351	-0.0031204
0.2.40.2.1.5.14	Undibacterium	0.00394483	-0.0126921	-0.00713059	-0.00389686	-0.00333012	0.00383666	-0.0201459	-0.0138029	0.00458792	0.00188405	0.0186602	0.0192667	0.00223516	-0.00702856	0.00436545	-0.00496692
0.2.25.1.2.2.11	Granulicatella	-0.00218019	0.000458923	-0.00406832	-0.00353325	0.00200341	-0.000772745	0.00342668	0.00289261	0.00255948	-0.00108365	0.00105364	-0.00630057	-0.00180484	0.00112725	0.00432711	-0.000713574
0.2.10.2.1.5.4	Odoribacter	0.00391264	0.00195898	0.0030416	-0.00125467	0.00112671	0.00206407	-0.00255911	-7.30574e-05	0.0110831	-0.00276743	-0.00383848	-0.00238315	-0.00453681	-0.0104577	0.00430908	-0.00261772
0.2.10.2.1.6.1	Alloprevotella	-0.000322518	0.00247032	-0.00649943	-0.00477855	-0.00543847	-0.00500555	-0.00194904	-0.0108255	-0.00359796	-0.0069044	-0.0029453	-0.00544223	0.00598755	-0.00225218	0.00415808	0.000195869
0.2.10.2.1.5.6	Parabacteroides	-0.000447428	0.00351898	0.00369498	-0.00223159	0.00250908	0.0079713	-0.00213124	0.00591538	0.00488063	-0.00807352	-0.0122061	-0.00237293	-0.00654053	-0.00734478	0.00413132	0.00405943
0.2.25.4.1.2.15	Mitsuokella	0.00327433	0.00311682	-0.0026035	-0.00650917	0.00361749	0.000823336	0.00178433	0.0124144	0.0016174	-0.00158426	-0.0104223	0.000147434	0.00398981	0.00309764	0.00405043	0.00432415
0.2.25.2.1.28.10	Faecalibacterium	-0.00507325	0.00873552	0.00507432	0.00808077	0.00952047	0.00683097	0.0071486	0.00736425	6.56151e-05	0.00396507	0.00203543	0.0081819	0.0078161	-0.00312158	0.00376275	0.00126184
0.2.4.1.2.25.2	Arthrobacter	0.00331099	-0.00606772	-0.00658262	-0.00712179	-0.00176421	0.000539392	-0.00613481	-0.00497016	0.00259072	-0.00553503	-0.00617707	-0.00286961	-0.00425417	-0.00148614	0.0035994	0.00149927
0.2.25.1.2.5.2	Leuconostoc	-0.00644221	0.0041924	0.00489672	0.00482736	-0.00196985	-0.00112461	-0.00583524	0.00226641	0.0033237	0.000879021	0.0104764	0.00943013	0.00885052	0.00193604	0.00350843	-0.00378147
0.2.4.1.3.1.4	Gardnerella	0.00310549	-0.00582195	-0.00463109	-0.00374682	0.00647063	0.00508153	0.00325943	0.00216612	0.0110385	-0.00339217	-0.00640825	-0.00107237	-0.00488261	0.0035116	0.00331805	0.00390161
0.2.25.2.1.28.12	Flavonifractor	0.00628872	-0.00195845	0.00355773	-0.000516342	0.00388672	0.00278473	-0.00164719	8.47413e-05	0.00475585	-0.00370737	-0.0113675	0.001675	0.0007968	-0.00229825	0.00322808	0.00161172
0.2.10.2.1.9.1	unclassified	0.000964562	-0.00280668	-0.00678727	-0.00822121	0.00312548	0.0060536	-0.00195036	0.00356657	-0.00395144	-0.003757	-0.00421824	-0.00288282	-0.00489693	-0.00922478	0.00322091	0.00270593
0.2.25.4.1.2.16	Negativicoccus	-0.000897172	0.00380038	0.00144707	0.00128658	0.00409146	0.00546169	-0.000521009	0.000710174	0.00515327	0.000126311	0.00355583	0.00518383	0.00593933	0.00525018	0.0026631	0.00611112
0.2.40.2.1.4.21	Pelomonas	0.00713274	-0.00583153	-0.00817621	-0.00663563	-0.00162363	-0.00328058	-0.000156691	0.0047338	-0.00127147	-0.0107312	0.00162946	-0.0107789	-0.0123587	-0.0122947	0.00262319	-0.00365546
0.2.25.3.1.1.11	Solobacterium	0.00075485	-0.0065143	-0.00640278	-0.00626876	-0.00228278	-0.0020902	-0.00125015	-0.000793661	-0.00256081	-0.00349043	-0.00815636	-0.00255549	-0.00776656	-0.00125191	0.00252291	0.00224258
0.2.10.2.1.7.1	Alistipes	-0.002117	0.00211417	0.00428353	0.00407967	0.0031266	0.000597912	0.00328331	0.00340253	0.00665357	0.00113744	-0.0011893	0.000830628	-0.00110693	0.00142161	0.00246448	-0.00210901
0.2.40.2.8.1.30	unclassified	-0.00806653	-0.00301893	-0.00350363	-0.00329824	-0.00272116	0.0012073	-0.0086622	-0.00645639	-0.00265694	-0.00376865	0.00142329	-0.000526515	0.00191187	-0.00262819	0.0024422	0.00169806
0.2.44.1.2.1.1	Anaeroplasma	-0.00574463	0.00478692	0.00388284	0.00472135	-0.0033569	-0.00421402	-0.00289896	-0.00260656	-0.00490757	0.00306887	0.0049488	0.00471051	0.00533572	-0.000301974	0.0022808	-0.000769226
0.2.40.5.7.1.26	Morganella	-0.00527865	-0.000868178	0.00179903	-0.001048	0.00220821	0.00276685	-0.000287572	-0.00169277	0.00166722	-0.00160381	0.00143668	0.00162434	0.00267867	-0.000623534	0.00212711	0.00557328
0.2.10.4.1.2.13	Chryseobacterium	0.00175809	-0.00369724	-0.00647229	-0.00794237	-0.00583567	-0.00336507	-0.00793344	0.000656222	0.00310746	-0.00868631	-0.00754143	-0.00238276	-0.00219346	-0.000933434	0.00212333	7.59741e-05
0.2.40.5.2.2.5	Succinivibrio	-0.00126546	0.00508238	0.0049284	0.000957886	0.00290612	0.00458637	-0.00209929	0.00617484	-0.00040094	-0.00258117	0.000490625	-0.00409394	0.0071709	0.00693927	0.00211024	0.00301002
0.2.40.2.1.4.28	Schlegelella	-0.00524071	0.0043945	-0.0023061	-0.0055463	0.00197469	-0.000170368	0.00183212	0.000281896	0.00339826	6.99339e-05	0.00187767	-0.000353907	-0.000472251	-0.000193911	0.00209996	-0.00292633
0.2.25.2.1.22.28	Syntrophococcus	-0.000779867	0.00442633	2.67178e-05	-0.00531384	0.00206155	0.00145603	1.31986e-05	-0.000784682	0.00290849	0.00417456	-0.00147983	-0.00363041	0.00101522	0.00199749	0.00209842	-0.00181987
0.2.26.1.1.2.3	Sneathia	-0.00118563	-0.000973087	-0.000818999	-0.00349214	0.00171633	-0.000492825	0.00195131	0.00331679	0.00471402	-0.00235081	-0.00251944	-0.00915346	-0.00454535	0.000505118	0.00203875	-0.000596573
0.2.25.2.1.21.5	unclassified	-5.14025e-05	-0.00361912	-0.00245209	-0.00142399	0.00397429	-0.000123988	0.00578803	0.00409326	0.00519198	-0.00632235	0.0010354	-0.000775777	-0.0028859	-0.00706226	0.00197786	-0.000275373
0.2.25.4.1.2.13	Megamonas	0.00403367	-0.00683249	-0.00573063	-0.00607934	0.00317649	0.000725478	0.00391529	0.00347942	0.00226594	-0.00722695	-0.00374153	-0.00166741	-0.00478594	-0.00122017	0.00195037	0.0027639
0.2.4.1.2.7.1	Brevibacterium	0.00539008	-0.00801354	-0.00773867	-0.00705915	-0.001628	-0.00176155	-0.00262671	-0.000364134	0.00176506	-0.00725394	-0.0049956	-0.00617695	-0.00344818	-0.00804141	0.00193596	-0.00204706
0.2.4.1.2.20.6	Janibacter	0.00869772	-0.00574914	-0.00207465	5.07558e-05	0.0060421	0.00495153	0.00412251	0.000368695	0.000318821	-0.0019864	-0.00450848	0.00268534	-0.00322781	-0.00122361	0.00193204	0.00461013
0.2.25.2.1.24.6	Peptococcus	0.00600689	0.00141534	-0.000264982	-0.00367023	0.00822614	0.00629485	0.00534419	0.00261733	0.00347729	0.00213524	-0.00555857	-0.00297712	-0.00144919	0.00610897	0.00186118	0.00555391
0.2.25.2.1.22.14	Lachnoanaerobaculum	-0.00422219	0.00139713	-0.00307135	0.0012465	-0.0044621	-0.0028697	-0.00550906	-0.00548041	-9.04104e-05	0.00180611	-0.00151449	-0.00498915	-0.00349717	-0.00464304	0.00183937	-0.00180266
0.2.25.1.1.16.1	unclassified	-0.00113794	-0.00586761	-0.00412863	-0.00546196	-0.00128049	5.4164e-05	-0.00158065	-0.00151497	-0.00380623	-0.00241173	0.00153075	0.00426929	0.00153588	0.0027545	0.00183423	0.00587814
0.2.4.1.2.14.1	Brachybacterium	0.00764362	-0.00543065	-0.00497805	-0.00567896	0.00137592	-0.0013675	0.00263543	-0.00112593	0.00316611	-0.0074136	-0.00654462	-0.00309963	-0.00729419	-0.00250216	0.00179269	-0.00108271
0.2.4.1.2.32.6	Nocardioides	-0.00190609	0.00294508	0.00113191	-0.00066927	0.0012533	0.00246817	-0.00148232	0.00048088	0.000577401	0.00090818	0.00150667	-0.00254557	0.00260322	0.00321619	0.00178369	0.00233898
0.2.40.1.9.1.44	Paracoccus	0.0016758	0.00195236	-0.00358719	0.000331159	-0.000865089	0.00134059	-0.00469269	-0.0053936	-0.000159519	-0.00256792	-0.00161361	-0.000220712	-0.000285971	-0.00109692	0.0017715	0.000403145
0.2.40.7.1.1.1	unclassified	0.00400395	-0.0059727	-0.00535525	-0.00648516	-0.000656709	-3.10942e-05	-0.00085534	-0.00221761	0.00565612	-0.00810827	-0.00870389	-0.00696255	-0.00648715	-0.00554026	0.00176478	0.00079985
0.2.40.2.1.3.1	Aquabacterium	0.00113074	-0.00169513	-0.00383921	-0.00291376	0.00227114	0.00169819	0.00155864	0.00105047	0.0019605	-0.00273382	-0.000469128	0.000877444	-0.00127618	0.0024432	0.00160197	0.0040814
0.2.40.5.7.1.39	Salmonella	-0.00470428	0.00788204	0.00659822	0.00630863	0.00326733	-0.000406718	0.00692359	0.00300798	-0.00248992	0.00381701	0.00529806	0.000863501	0.00662379	0.00774004	0.00147848	0.0017907
0.2.40.3.4.4.1	Bilophila	-0.000356965	0.0027263	0.00445919	-0.00528987	0.0102806	0.00617546	0.0094145	0.0151754	0.00396442	-0.00474156	-0.00775422	-0.00458076	-0.00165539	-0.00549777	0.00145885	0.00384811
0.2.25.1.2.1.2	Aerococcus	0.00204118	-0.00412026	-0.00313268	-0.000211728	-0.000296298	-0.00435595	0.00526814	0.00288196	-0.000775223	-0.00572927	-0.00564315	-0.00658335	-0.00362168	-0.00560603	0.00145589	-0.00198742
0.2.40.3.1.2.2	Vampirovibrio	-0.00446225	-0.000515378	-0.00220482	-0.00562353	-0.0020074	-0.00338625	0.00140832	0.00560433	-0.000542385	-0.0036796	-0.00902519	0.00124447	-0.00132249	-0.00622653	0.00142822	-0.000862175
0.2.25.1.1.5.1	Gemella	-0.00214999	0.0018229	-0.00166587	0.000500564	0.000283296	0.000661566	-0.000797959	-0.00099558	0.000135194	0.00164478	0.00114041	0.00112432	0.00216836	0.00236475	0.00141655	0.00104206
0.2.25.2.1.7.5	Helcococcus	-0.00555435	-0.00230681	-0.0031459	-0.00132782	-0.00143692	0.000546865	-0.00331096	-0.00344591	0.00370998	-0.00108938	0.00677915	0.006394	0.00426015	0.00548808	0.0014079	0.00287934
0.2.38.2.2.1.12	unclassified	-0.00346146	0.00470911	-0.00164266	-0.000985461	0.00433994	0.00451003	0.00213207	-1.02404e-05	0.0028196	-0.00396091	0.00219904	0.000191165	0.00270249	-0.00267085	0.00138701	0.00353376
0.2.25.1.1.11.17	unclassified	0.00236746	-0.00224406	-0.00121188	-0.00129565	-0.00217584	-0.000511404	-0.00236888	-0.00372391	0.00118487	-0.000563964	-0.00570674	0.00273738	-0.00131118	-0.00163055	0.00128846	-0.000158267
0.2.23.1.1.1.1	Elusimicrobium	-0.00352072	0.00183682	0.00219628	3.08793e-05	0.0014386	0.000285137	0.00187517	0.00679857	0.00145731	-0.0016105	-0.00144225	-0.00762114	0.000197841	-0.000379676	0.00128546	-0.0017322
0.2.4.1.4.1.8	Eggerthella	-0.00211557	0.000118023	0.00302232	0.00308528	0.0046911	0.00328919	-0.00175665	0.0051117	0.0033069	0.000680705	-0.00175659	0.00312333	0.001143	0.00233879	0.00125332	0.000454615
0.2.44.1.5.1.2	Ureaplasma	0.00863638	-0.0134938	-0.00625284	-0.0125777	0.00271821	-0.0012369	0.00451298	-0.00278218	0.00200037	-0.00909764	-0.00565387	-0.011827	-0.0135498	-0.012764	0.00124518	-0.00429335
0.2.10.4.1.2.30	Flavobacterium	0.00337211	-0.00160679	-0.00406064	-0.00338458	-0.00114191	-0.00119339	-0.00141193	0.000901686	-0.00209048	-0.00507333	-0.000563275	-0.00509589	-0.00584275	-0.00509808	0.00124015	-0.00172817
0.2.25.1.1.9.4	Paenibacillus	-0.00308061	0.00491479	0.00351362	0.0022378	0.00344367	0.000718097	0.00551123	0.0017253	-0.00224902	0.00257378	0.00195709	-0.00114047	0.00343275	0.00166923	0.00123441	0.00314496
0.2.25.1.2.4.1	Lactobacillus	0.0176798	0.0123839	0.00697672	-0.00171317	-0.00515125	-0.00873324	-0.00206317	0.00233908	0.00205882	0.0125175	0.0151521	0.0223067	0.0116115	0.00317018	0.00123306	0.0143577
0.2.25.1.1.6.1	Exiguobacterium	-0.000227469	0.00102409	0.000170307	-0.00303968	-0.00253751	-0.00158049	-0.00349936	-0.00117893	0.00121302	-0.0019561	-0.00658994	-0.000787313	-0.00149882	-0.00266143	0.00116769	-0.00162719
0.2.40.5.14.1.17	unclassified	-0.00127017	0.00413126	0.00228214	-0.000243606	-0.00193644	-0.00467959	0.000408504	-0.00301442	-0.00392071	0.00281453	-0.0012835	-0.00620589	0.00325725	-0.00588716	0.0011504	-0.00470029
0.2.25.4.1.2.29	unclassified	0.00366249	0.000300636	-0.00251959	0.00257716	-0.00182753	0.00493403	-0.00804012	-0.00274196	-0.00447618	-0.00298095	-6.55473e-05	-0.00510565	-0.00112731	0.00184924	0.00113796	0.00508047
0.2.40.5.12.5.5	Marinomonas	-0.00280976	0.00316236	0.001692	0.0054502	-0.0030658	-0.00128261	-0.00539297	-0.00180594	-0.00325684	-0.000433846	0.000636823	0.00254592	0.00219368	0.00152247	0.00112588	-0.00156893
0.2.47.1.2.1.1	Cerasicoccus	-0.00102768	-0.00067656	-0.000541395	-0.000307822	0.00071712	0.00267932	-0.00334034	0.0011856	0.00177087	-0.00230103	0.000915517	-0.00113051	-0.00404512	0.00128963	0.00112145	0.00283296
0.2.40.1.14.2.6	Sphingomonas	0.0101353	-0.00316209	-0.00581264	-0.000285466	0.00326811	0.00273288	0.00266729	-0.00390553	0.00469342	-0.00487394	-0.00116831	-0.0109535	-0.00301281	-0.00663566	0.00108266	0.00100757
0.2.25.4.1.1.1	Acidaminococcus	0.0027704	-0.00241197	-0.00833861	-0.00444943	0.00723423	-0.0059963	0.0181248	0.0118261	-0.00545341	-0.0101568	-0.0178039	-0.000204952	-0.00583082	-0.00122404	0.00107623	-0.00238992
0.2.40.2.12.1.1	unclassified	0.00898812	-0.000420461	0.00124696	0.00371348	-0.00126281	0.00455718	0.000405191	0.00231865	-0.00101674	-0.00542776	-9.72472e-05	0.00931073	0.000104259	-0.00206406	0.00107423	0.00247665
0.2.41.1.1.1.1	unclassified	-0.00226846	-0.00148737	-0.000885258	-0.000862968	0.00169634	-0.00177046	0.00389124	0.00170233	0.00207806	-0.000522846	0.00129492	-0.00318885	-0.00235007	-0.00101132	0.00103645	-0.00193951
0.2.25.2.1.28.15	Oscillibacter	-0.00455296	0.00515946	0.00236385	0.004016	0.00880661	0.00902546	0.00784725	0.0112512	0.00374762	-0.000602842	-0.00224909	0.00213961	0.00197218	-0.00122409	0.00102338	0.00833515
0.2.40.5.12.3.4	Cobetia	-0.00248937	-0.00129239	-0.000734611	0.00256342	-0.00174333	-0.000911752	-0.00301965	-0.000580721	0.000124614	-0.00161647	0.00158148	-0.00092159	0.00277393	-0.00410056	0.000997496	-0.00139003
0.2.40.2.1.4.1	Acidovorax	-0.00247112	-0.000702328	0.00385321	0.00179506	0.00278335	0.0010538	0.00382863	0.00214282	0.000277921	0.000841502	0.00156989	0.000136472	0.0019293	-0.00298861	0.000990185	0.00252274
0.2.4.1.2.20.15	Phycicoccus	-0.00217367	0.00327482	0.00213652	0.00353481	0.00441701	0.00374681	0.00306144	0.00451674	0.00261019	0.00302207	0.00272821	0.0045912	0.00317274	0.00456864	0.000979694	0.00342675
0.2.40.2.1.6.3	unclassified	-0.00144728	0.00205726	0.00195192	-0.00104626	0.00150339	0.000778712	0.00130362	0.00247052	0.00228256	0.00282597	0.00222184	0.0010394	0.00141511	0.000884231	0.000972626	0.000697766
0.2.25.3.1.1.8	Holdemania	-0.00522342	0.00265148	0.000744772	-0.000587001	0.00431042	-0.000729757	0.00399899	0.0086076	0.00467174	6.30301e-05	0.00163747	0.00532362	0.00161397	-0.000295656	0.000951023	-0.000442135
0.2.31.1.2.1.1	Victivallis	0.000401733	-0.000933894	0.00082544	-0.00131105	0.00168732	0.00044766	0.00135107	-0.000218408	0.00434105	-0.00352184	0.000101036	-0.00187017	-0.0044053	-0.00443199	0.000903194	-0.000715686
0.2.10.2.1.5.2	Butyricimonas	-0.0052485	0.00742253	0.00415518	0.00268575	-0.00288531	0.00636211	-0.00992832	-0.00673819	-0.000458154	0.00283044	0.000217314	0.00222628	0.00567498	0.000959501	0.000883859	0.00306931
0.2.40.5.15.2.4	Cellvibrio	0.00238393	-0.00267814	-0.0020854	-0.00139722	-0.00184829	-0.00174614	-0.00201931	-0.00297413	0.000126596	-0.000879306	-0.00576289	0.00105169	-0.00194102	-0.00168825	0.000876734	-0.00122174
0.2.40.3.1.3.1	unclassified	0.00418638	0.000842093	-0.00413031	-0.00289474	0.00170068	-0.00121323	0.00557633	-0.00179185	0.00463889	-0.00506775	-0.00427633	0.00232985	0.000951256	-0.00524476	0.000810263	7.97749e-05
0.2.25.1.1.11.6	Kurthia	-0.0019749	0.00315074	0.00225249	0.00023649	-0.000997122	-0.00111788	-0.000602033	0.00133347	-0.00198101	0.000672521	0.000447605	-0.0049321	0.000883106	0.0010701	0.000791346	-0.00110276
0.2.10.4.1.2.58	Mesonia	0.00208123	-0.000542898	0.000121898	-6.09696e-05	0.000609767	-0.000650373	0.00163435	-0.000152302	0.00167518	-0.00124037	-0.00112823	-0.000707165	0.00212852	-0.000637578	0.00076541	-0.00106661
0.2.25.2.1.22.22	Pseudobutyrivibrio	-0.00221849	0.0026094	0.00164283	-0.00233158	-0.00180323	0.00225157	-0.00388064	0.000652286	-0.00106054	-0.00218373	-0.0033256	-0.0025975	-0.00141479	-0.00203362	0.000747226	0.00246677
0.2.40.1.14.1.6	unclassified	-0.00183533	0.00292808	0.000446486	0.000219777	0.00192689	0.00226119	0.000574865	0.00436264	-0.000981953	-0.000283388	0.000415973	0.00010136	0.00204513	0.00179802	0.000735422	0.00187367
0.2.25.1.1.13.6	unclassified	-0.00106997	0.00262477	0.00110081	0.000999648	0.00183297	0.0015379	0.00108247	0.000283076	0.000543337	0.00112822	0.000865681	0.00225069	0.00216513	0.00324651	0.000696137	0.00187887
0.2.4.1.2.2.3	Arcanobacterium	-0.00465165	0.00611207	0.00204364	0.00315657	0.00278755	0.000440248	0.003043	-0.0048142	0.00399861	0.00526677	0.00786636	-0.00200275	-0.000220729	0.00610949	0.00069438	-0.00147999
0.2.10.5.1.6.6	Pedobacter	0.0018287	0.000311657	-0.000495292	0.000200984	0.000778194	0.000542672	0.000462196	0.0021856	0.00165522	-0.00108986	0.00106627	0.00152079	0.000750518	-0.000560215	0.000672536	0.00171345
0.2.40.1.15.1.1	unclassified	0.00268126	-0.00518312	-0.00350042	-0.00345994	-0.00106101	0.000168981	-0.00322985	0.00149562	0.000328905	-0.00661337	-0.000289178	-0.00296652	-0.00666814	-0.00114028	0.000664267	0.00388804
0.2.10.5.1.6.9	Sphingobacterium	-0.00486898	0.000588898	0.000876099	-0.000323069	-0.00270296	-0.00101563	-0.00475049	-0.00238284	-0.00326981	-0.00228874	0.000469057	0.000268899	0.00158892	-0.00516263	0.000622149	-0.00271877
0.2.25.2.1.28.2	Acetivibrio	-0.0028195	0.00321263	0.00390036	0.00104461	-0.000411926	-0.00151148	0.000756437	0.00316912	0.000747512	0.00306441	-0.000784528	0.00535269	0.0024336	0.00594382	0.000612037	-0.00223402
0.2.25.2.1.7.6	Parvimonas	0.00470023	-0.0111239	-0.0081856	-0.00975651	-0.0088744	-0.00767455	-0.00754028	-0.000694815	0.00193487	-0.00648556	-0.00657546	-0.00217337	-0.00300582	-0.00388135	0.000610076	-0.00512329
0.2.40.5.7.1.13	Enterobacter	-0.00630196	0.00656364	0.00561643	0.00248757	0.00709828	0.00156261	0.0111027	0.00829563	-0.00238909	0.00168137	0.00266383	0.000610073	0.0031206	0.00906451	0.00059698	0.00699968
0.2.31.3.1.1.1	unclassified	0.00499561	0.00045371	0.0014153	-0.00182357	0.00140493	0.00188469	0.000865056	0.0029744	0.0019453	-0.00208343	-0.00130266	-0.00245151	-0.000596084	-0.002939	0.000591116	0.00113937
0.2.51.1.1.1.1	unclassified	-0.00347956	0.00365588	-0.000378082	-0.00069976	-0.000825762	-1.55628e-05	0.0012087	0.00465677	0.000396423	-0.00133193	-0.00778228	-0.00351649	0.00230219	0.00186957	0.00057191	-0.00174776
0.2.4.1.2.2.6	Varibaculum	0.000525824	0.00481448	0.000590046	0.00259637	0.00999519	0.0108376	0.00498915	0.00195722	-0.000345126	0.00329506	0.00284701	0.00228346	0.0039636	0.00934382	0.000557599	0.0117914
0.2.40.5.14.1.1	Actinobacillus	-0.00154766	0.00571363	0.00282713	0.00529135	-0.00310879	-0.00406473	-0.00358199	-0.00269177	-0.00728212	0.00366712	0.00155688	0.0005113	0.00560211	-5.64158e-05	0.00053281	-0.00280339
0.2.40.5.19.2.23	unclassified	0.00140089	-0.00157378	-0.00168693	-0.0025761	-0.00183987	-0.000868657	-0.00269488	-0.00131996	0.000636089	-0.00210764	-0.00496274	-0.00157001	-0.00114061	-0.00211792	0.000515202	-0.000717943
0.2.25.2.1.28.8	Clostridium_IV	0.00337448	-0.00181563	0.00392717	0.00399696	0.00141021	0.00705265	-0.00655049	0.00499558	0.00905562	0.00117535	0.00112694	0.000779844	-0.00626681	0.00589624	0.000512489	0.00457212
0.2.25.1.1.13.1	Jeotgalicoccus	-7.88706e-05	0.00139881	0.000959632	0.000560616	0.00116845	-0.00202889	0.00488154	0.00104794	-0.000884581	-0.000241395	0.00185852	-0.00335928	0.0010629	0.00180498	0.000488211	0.00143409
0.2.4.1.3.1.8	unclassified	-0.00627596	0.00361051	0.00122384	-0.000177221	-0.00147965	0.0023661	-0.00740617	-0.00202619	0.00402643	-0.00369682	0.000984179	0.00145349	0.00142838	0.000183389	0.00042973	0.00060448
0.2.25.2.1.28.4	Anaerotruncus	0.00414555	-0.00251844	-0.00332017	-0.00128494	-0.00168114	-0.000943641	-0.00256266	-0.00360962	1.8157e-05	-0.00405715	-0.000550493	0.000739917	-0.00181014	-0.00245279	0.000413929	-0.00130641
0.2.40.5.15.1.1	Acinetobacter	-0.00341464	-0.00132253	3.90482e-05	-0.00152765	-6.07471e-05	0.00281076	-0.00581852	0.00260283	-0.00593199	0.00265368	-0.00304195	-0.00144415	-0.00538014	-0.00100796	0.00038485	0.0026694
0.2.10.2.1.6.2	Hallella	-0.000924199	-0.000206169	-9.72806e-05	0.00227058	0.00102708	-0.00194204	0.00427062	0.00287533	0.000759921	0.00088998	-0.00147027	0.000491504	-0.00286307	0.00245218	0.00025718	-0.00158589
0.2.25.4.1.2.23	Selenomonas	-0.0054483	-0.000553733	-0.000548103	-0.00350225	-0.00338621	0.00238532	-0.00629985	-0.00500385	0.0034555	-0.00494191	-0.00519268	-0.00794904	-0.000942488	-0.000736444	0.000245454	0.00292565
0.2.25.4.1.1.3	Succiniclasticum	-0.00175757	-0.000970874	-0.0027122	-0.00245639	0.000153615	0.00108145	-0.00193676	0.00276588	0.000278222	-0.00216332	-0.00352163	-0.00644505	-0.00223207	-0.00336733	0.000242739	0.00109066
0.2.40.5.15.1.7	Psychrobacter	0.00349415	-0.0019581	-0.00437003	-0.00328302	0.000423937	-0.00272141	0.00465273	0.000380351	0.001867	-0.00207647	-0.0026111	0.0013803	-0.00347047	-0.00598128	0.000112609	-0.0039676
0.2.31.2.1.1.1	Oligosphaera	0.00290221	-0.00240274	-0.00232827	-0.00284378	0.00106837	0.000339081	0.00176671	0.00194272	-0.00065273	-0.00154505	-0.000395795	-0.0056299	-0.00214854	-0.00209656	8.37571e-05	0.00078103
0.2.47.4.1.1.1	unclassified	0.00291983	-0.00216209	-0.00120388	-0.00145868	0.00078568	0.000664008	0.000770656	0.000694009	-0.000658103	-0.0013614	-4.73124e-06	-0.00274507	-0.00199555	-0.00114947	8.31191e-05	0.00211768
0.2.40.5.19.2.11	Lysobacter	-0.00304784	0.00168145	-0.00107237	0.00152357	-0.000653593	7.34863e-05	-0.0011238	-0.00013102	-0.00062687	-0.000431881	0.00193627	0.00146498	0.0018908	0.00168573	1.56763e-05	0.000735706
0.2.3.21.2.1.1	unclassified	0	0	0	0	0	0	0	0	0	0	0	0	0	0	0	0
0.2.4.1.1.1.4	Ilumatobacter	0	0	0	0	0	0	0	0	0	0	0	0	0	0	0	0
0.2.4.1.2.9.2	Cellulomonas	0	0	0	0	0	0	0	0	0	0	0	0	0	0	0	0
0.2.4.1.2.20.20	unclassified	0	0	0	0	0	0	0	0	0	0	0	0	0	0	0	0
0.2.4.1.2.24.3	Agromyces	0	0	0	0	0	0	0	0	0	0	0	0	0	0	0	0
0.2.4.1.2.27.16	Micromonospora	0	0	0	0	0	0	0	0	0	0	0	0	0	0	0	0
0.2.4.1.2.27.30	unclassified	0	0	0	0	0	0	0	0	0	0	0	0	0	0	0	0
0.2.4.1.2.31.8	Williamsia	0	0	0	0	0	0	0	0	0	0	0	0	0	0	0	0
0.2.4.1.2.32.2	Aeromicrobium	0	0	0	0	0	0	0	0	0	0	0	0	0	0	0	0
0.2.10.2.1.1.2	Anaerorhabdus	0	0	0	0	0	0	0	0	0	0	0	0	0	0	0	0
0.2.10.3.1.1.4	Dyadobacter	0	0	0	0	0	0	0	0	0	0	0	0	0	0	0	0
0.2.10.3.1.1.17	Persicitalea	0	0	0	0	0	0	0	0	0	0	0	0	0	0	0	0
0.2.10.3.1.5.1	unclassified	0	0	0	0	0	0	0	0	0	0	0	0	0	0	0	0
0.2.10.4.1.1.8	unclassified	0	0	0	0	0	0	0	0	0	0	0	0	0	0	0	0
0.2.10.4.1.2.2	Aequorivita	0	0	0	0	0	0	0	0	0	0	0	0	0	0	0	0
0.2.10.4.1.2.6	Aquimarina	0	0	0	0	0	0	0	0	0	0	0	0	0	0	0	0
0.2.10.4.1.2.12	Cellulophaga	0	0	0	0	0	0	0	0	0	0	0	0	0	0	0	0
0.2.10.4.1.2.23	Empedobacter	0	0	0	0	0	0	0	0	0	0	0	0	0	0	0	0
0.2.10.4.1.2.31	Formosa	0	0	0	0	0	0	0	0	0	0	0	0	0	0	0	0
0.2.10.4.1.2.52	Maribacter	0	0	0	0	0	0	0	0	0	0	0	0	0	0	0	0
0.2.10.4.1.2.70	Pricia	0	0	0	0	0	0	0	0	0	0	0	0	0	0	0	0
0.2.10.4.1.2.97	unclassified	0	0	0	0	0	0	0	0	0	0	0	0	0	0	0	0
0.2.10.4.1.3.1	unclassified	0	0	0	0	0	0	0	0	0	0	0	0	0	0	0	0
0.2.10.5.1.1.3	Ferruginibacter	0	0	0	0	0	0	0	0	0	0	0	0	0	0	0	0
0.2.10.5.1.1.13	Parasegetibacter	0	0	0	0	0	0	0	0	0	0	0	0	0	0	0	0
0.2.10.5.1.2.1	Algoriphagus	0	0	0	0	0	0	0	0	0	0	0	0	0	0	0	0
0.2.10.5.1.2.3	Belliella	0	0	0	0	0	0	0	0	0	0	0	0	0	0	0	0
0.2.10.5.1.2.11	unclassified	0	0	0	0	0	0	0	0	0	0	0	0	0	0	0	0
0.2.10.5.1.4.2	Salinibacter	0	0	0	0	0	0	0	0	0	0	0	0	0	0	0	0
0.2.10.5.1.5.2	Haliscomenobacter	0	0	0	0	0	0	0	0	0	0	0	0	0	0	0	0
0.2.10.5.1.5.3	Lewinella	0	0	0	0	0	0	0	0	0	0	0	0	0	0	0	0
0.2.10.5.1.5.5	unclassified	0	0	0	0	0	0	0	0	0	0	0	0	0	0	0	0
0.2.10.5.1.6.1	Arcticibacter	0	0	0	0	0	0	0	0	0	0	0	0	0	0	0	0
0.2.10.5.1.7.1	unclassified	0	0	0	0	0	0	0	0	0	0	0	0	0	0	0	0
0.2.16.10.1.1.1	unclassified	0	0	0	0	0	0	0	0	0	0	0	0	0	0	0	0
0.2.19.1.1.1.1	unclassified	0	0	0	0	0	0	0	0	0	0	0	0	0	0	0	0
0.2.19.2.9.1.1	unclassified	0	0	0	0	0	0	0	0	0	0	0	0	0	0	0	0
0.2.21.1.1.2.1	Truepera	0	0	0	0	0	0	0	0	0	0	0	0	0	0	0	0
0.2.24.2.1.1.1	Fibrobacter	0	0	0	0	0	0	0	0	0	0	0	0	0	0	0	0
0.2.25.1.2.5.3	Oenococcus	0	0	0	0	0	0	0	0	0	0	0	0	0	0	0	0
0.2.25.2.1.16.7	Pseudoramibacter	0	0	0	0	0	0	0	0	0	0	0	0	0	0	0	0
0.2.38.2.2.1.6	Planctomyces	0	0	0	0	0	0	0	0	0	0	0	0	0	0	0	0
0.2.40.1.2.1.2	Brevundimonas	0	0	0	0	0	0	0	0	0	0	0	0	0	0	0	0
0.2.40.1.8.4.4	Bosea	0	0	0	0	0	0	0	0	0	0	0	0	0	0	0	0
0.2.40.1.8.7.5	Devosia	0	0	0	0	0	0	0	0	0	0	0	0	0	0	0	0
0.2.40.1.8.11.2	Kaistia	0	0	0	0	0	0	0	0	0	0	0	0	0	0	0	0
0.2.40.1.8.11.3	Rhizobium	0	0	0	0	0	0	0	0	0	0	0	0	0	0	0	0
0.2.40.1.8.15.1	unclassified	0	0	0	0	0	0	0	0	0	0	0	0	0	0	0	0
0.2.40.1.9.1.27	Loktanella	0	0	0	0	0	0	0	0	0	0	0	0	0	0	0	0
0.2.40.1.9.1.81	Sulfitobacter	0	0	0	0	0	0	0	0	0	0	0	0	0	0	0	0
0.2.40.1.9.1.93	unclassified	0	0	0	0	0	0	0	0	0	0	0	0	0	0	0	0
0.2.40.1.10.1.1	Acetobacter	0	0	0	0	0	0	0	0	0	0	0	0	0	0	0	0
0.2.40.1.10.1.13	Gluconacetobacter	0	0	0	0	0	0	0	0	0	0	0	0	0	0	0	0
0.2.40.1.10.1.24	Roseococcus	0	0	0	0	0	0	0	0	0	0	0	0	0	0	0	0
0.2.40.1.10.1.25	Roseomonas	0	0	0	0	0	0	0	0	0	0	0	0	0	0	0	0
0.2.40.1.10.3.31	unclassified	0	0	0	0	0	0	0	0	0	0	0	0	0	0	0	0
0.2.40.1.14.1.1	Altererythrobacter	0	0	0	0	0	0	0	0	0	0	0	0	0	0	0	0
0.2.40.1.14.1.3	Erythrobacter	0	0	0	0	0	0	0	0	0	0	0	0	0	0	0	0
0.2.40.1.14.2.2	Novosphingobium	0	0	0	0	0	0	0	0	0	0	0	0	0	0	0	0
0.2.40.1.14.2.7	Sphingopyxis	0	0	0	0	0	0	0	0	0	0	0	0	0	0	0	0
0.2.40.1.14.2.8	Sphingorhabdus	0	0	0	0	0	0	0	0	0	0	0	0	0	0	0	0
0.2.40.1.14.2.12	unclassified	0	0	0	0	0	0	0	0	0	0	0	0	0	0	0	0
0.2.40.1.14.3.1	unclassified	0	0	0	0	0	0	0	0	0	0	0	0	0	0	0	0
0.2.40.2.1.4.13	Hydrogenophaga	0	0	0	0	0	0	0	0	0	0	0	0	0	0	0	0
0.2.40.2.1.4.24	Pseudorhodoferax	0	0	0	0	0	0	0	0	0	0	0	0	0	0	0	0
0.2.40.2.1.4.31	Variovorax	0	0	0	0	0	0	0	0	0	0	0	0	0	0	0	0
0.2.40.2.1.5.6	Janthinobacterium	0	0	0	0	0	0	0	0	0	0	0	0	0	0	0	0
0.2.40.2.7.1.2	Methylophilus	0	0	0	0	0	0	0	0	0	0	0	0	0	0	0	0
0.2.40.3.7.1.3	Cystobacter	0	0	0	0	0	0	0	0	0	0	0	0	0	0	0	0
0.2.40.5.3.1.5	Alteromonas	0	0	0	0	0	0	0	0	0	0	0	0	0	0	0	0
0.2.40.5.3.1.8	Glaciecola	0	0	0	0	0	0	0	0	0	0	0	0	0	0	0	0
0.2.40.5.3.2.1	Teredinibacter	0	0	0	0	0	0	0	0	0	0	0	0	0	0	0	0
0.2.40.5.3.10.2	Pseudoalteromonas	0	0	0	0	0	0	0	0	0	0	0	0	0	0	0	0
0.2.40.5.3.11.1	Psychromonas	0	0	0	0	0	0	0	0	0	0	0	0	0	0	0	0
0.2.40.5.6.3.1	Granulosicoccus	0	0	0	0	0	0	0	0	0	0	0	0	0	0	0	0
0.2.40.5.7.1.28	Pantoea	0	0	0	0	0	0	0	0	0	0	0	0	0	0	0	0
0.2.40.5.7.1.36	Providencia	0	0	0	0	0	0	0	0	0	0	0	0	0	0	0	0
0.2.40.5.12.3.5	Halomonas	0	0	0	0	0	0	0	0	0	0	0	0	0	0	0	0
0.2.40.5.15.2.6	Rhizobacter	0	0	0	0	0	0	0	0	0	0	0	0	0	0	0	0
0.2.40.5.18.1.1	Aliivibrio	0	0	0	0	0	0	0	0	0	0	0	0	0	0	0	0
0.2.40.5.18.1.10	Vibrio	0	0	0	0	0	0	0	0	0	0	0	0	0	0	0	0
0.2.40.5.19.2.10	Luteimonas	0	0	0	0	0	0	0	0	0	0	0	0	0	0	0	0
0.2.40.5.19.2.14	Pseudoxanthomonas	0	0	0	0	0	0	0	0	0	0	0	0	0	0	0	0
0.2.43.1.1.1.5	Cloacibacillus	0	0	0	0	0	0	0	0	0	0	0	0	0	0	0	0
0.2.40.2.1.4.7	Comamonas	-0.00478879	0.000104858	0.00487921	0.00211696	0.00256853	0.00283596	0.000978123	0.00192578	0.00123265	0.00156889	0.000248063	0.00167273	0.00366808	0.000164491	-9.80364e-06	0.00395429
0.2.16.9.1.1.1	Sphaerobacter	0.00426972	-0.00378845	-0.00342238	-0.00361734	-0.00184769	-0.000911596	-0.00242896	-0.000332773	0.000468941	-0.00344632	-0.00526279	-0.00166374	-0.00319561	-0.00244747	-6.13825e-05	-0.000899109
0.2.25.1.2.7.1	unclassified	-0.00194648	0.00307702	0.00074792	0.00449603	-0.00373266	-0.00229337	-0.0026638	0.000642727	0.0016944	-0.00605232	-0.00158278	-0.00163367	-0.00208829	-0.00412566	-7.74136e-05	-0.00194823
0.2.25.2.1.16.1	Acetobacterium	-0.00272407	-0.00141424	-0.00038952	-0.00103918	0.000639349	-0.000486286	0.00228087	0.00388339	-0.00253996	0.00121333	0.00173058	0.000327065	-0.000984329	-8.01262e-05	-0.000166355	0.000302119
0.2.10.2.1.6.3	Paraprevotella	0.00379457	0.000227494	-0.00151467	-0.00391715	-0.00282176	-0.00123247	-0.00223806	-0.00173498	-0.00156096	-0.00342076	-0.00594125	-0.00754211	-0.00356585	-0.00385551	-0.000280346	0.000115981
0.2.40.2.1.6.1	Parasutterella	-0.0028903	0.00773432	0.00861623	0.00528202	0.00439164	0.00174844	0.00393197	0.00830753	0.00449038	0.00493335	-0.00113575	0.00413262	0.00161276	0.00593799	-0.000312382	-0.00313183
0.2.26.1.1.2.1	Leptotrichia	0.00212385	0.00342117	0.00092997	0.00137226	-0.00405135	-0.00136165	-0.00587994	-0.00208173	0.00448134	0.00453324	0.00443995	-0.000327299	0.000860455	0.0036755	-0.000345519	6.20885e-05
0.2.43.1.1.1.8	Pyramidobacter	-0.00281651	-0.00101101	-0.000811488	-0.0026366	0.00129783	0.00194808	-0.000747959	-0.000579779	0.00184467	-0.00240573	-0.00211623	-0.00255582	0.00122053	0.00360624	-0.000381397	0.000760054
0.2.26.1.1.1.1	Cetobacterium	0.00550122	-0.00155737	-0.00425784	1.9226e-05	0.00137742	0.0031179	-0.00186436	0.00546649	-6.28947e-05	-0.00114194	-0.00282518	-0.00655332	0.000692947	-0.000788938	-0.000407309	-0.00153897
0.2.40.5.7.1.48	Yersinia	-0.00113701	0.00101255	0.000276603	0.00237795	0.000942564	0.000748668	0.000886777	0.000345806	0.000527025	0.000949943	0.000722333	0.00151397	0.00050843	0.00111389	-0.000455602	0.00116076
0.2.19.1.1.7.1	unclassified	0.00114991	0.000501551	0.000215744	-0.00130112	-3.85021e-05	-6.71915e-05	-4.97977e-05	0.000437829	0.00118326	-0.000866207	-9.87661e-06	-0.00279515	0.00137718	-0.00272145	-0.000472669	-0.00198788
0.2.40.2.1.5.15	unclassified	-0.00125848	0.00200777	0.00271516	0.002632	0.00129988	0.00110441	0.00112438	0.000865844	0.000494972	0.00105143	0.000799504	0.00167572	0.00140234	0.00178388	-0.000504277	0.00128477
0.2.4.1.2.31.5	Rhodococcus	-0.00132766	0.000558465	0.000322983	0.00156851	0.000705814	0.00108811	-0.000170276	0.00116826	-0.00116605	0.000452113	0.000843452	0.000638158	0.000150813	0.00188193	-0.000531996	0.00135539
0.2.40.3.4.5.1	unclassified	-0.00408152	-0.0023769	0.000783145	-0.00690553	-0.00415797	-0.00539822	0.00051401	-0.00575026	0.000503587	-0.0046061	-0.00503415	-0.00663561	-0.00402642	-0.00612288	-0.000568093	-0.00377466
0.2.40.3.4.4.5	unclassified	0.00161584	-0.00286058	-0.0027442	-0.00454586	-0.00155518	-0.00175701	0.000127804	-0.00427407	-0.00107113	-0.00279804	-0.00390612	-0.00307278	-0.00428382	-0.00309219	-0.000594255	-0.000828105
0.2.4.1.4.1.10	Gordonibacter	-0.000472162	-0.00135914	0.00240995	0.00262517	0.000376752	0.000118497	0.000436507	0.000742026	0.00138784	0.00176145	0.000980385	0.00124061	0.000430604	-0.000849995	-0.000631724	-0.000703677
0.2.4.1.2.42.3	Streptomyces	-0.00164105	-8.08434e-05	0.00246071	0.00168987	-0.00187425	0.000255619	-0.00412267	-0.00355357	-0.00219662	0.00137106	0.00104255	0.000788795	0.000733821	0.00232616	-0.000657573	-0.00091634
0.2.42.1.1.4.2	Sphaerochaeta	-0.00168576	-0.000121971	0.00101514	-0.000917186	-0.00100866	-0.000118558	-0.00166661	-0.00313725	-0.000472904	0.000498822	0.00107095	-0.00172929	-0.0021592	-3.02596e-05	-0.000675486	-0.000941301
0.2.40.5.19.2.18	Stenotrophomonas	-0.0017052	0.00272046	0.00133286	0.00227316	8.07359e-05	0.00144149	-0.00213296	-0.0016633	-0.00258844	0.00142465	0.0010833	0.00154508	0.00133131	0.00241709	-0.000683277	0.00174081
0.2.25.2.1.27.1	Acetoanaerobium	0.0021871	-0.000762757	0.00157435	0.00259622	0.000851941	0.0014142	7.00829e-06	-5.99584e-05	-0.000614821	0.000315858	0.000627008	0.00298499	0.000925768	-0.000672433	-0.000699643	0.00193775
0.2.4.1.2.25.7	Micrococcus	0.00127358	0.00247591	0.00204455	0.00674302	0.00425011	0.000637268	0.00768085	0.00504979	0.00227543	0.000770834	-0.000550971	0.00099985	0.00103067	0.00298577	-0.000783041	0.00278977
0.2.4.1.2.25.6	Kocuria	-0.0012205	-0.00460942	-0.00314451	0.000790266	-0.00119111	-0.00496511	0.00511042	0.000630866	-0.00427767	-0.00629899	-0.00263946	-0.000125706	-0.00244311	0.00148783	-0.000796784	0.000327186
0.2.26.1.1.2.4	Streptobacillus	-0.00228914	0.00276884	0.00360503	0.00426088	-0.000838679	0.000786784	-0.00289907	-0.0038178	-0.00206549	0.00323998	0.00144321	0.002876	0.0012413	0.0033437	-0.000800922	-0.00010724
0.2.25.1.2.3.7	unclassified	-0.000946019	-0.00269869	0.000240074	-0.000397916	0.000413545	-0.000109449	0.000880886	-0.00283539	-0.00261314	0.00123727	0.00157225	-0.000581392	-0.00251316	-0.00279194	-0.000802609	0.000592251
0.2.10.5.1.1.17	unclassified	-0.00086714	0.00252498	0.00326016	0.00390894	-0.00213921	-0.00148754	-0.0017936	-0.0013618	-0.00231986	0.00190439	0.00144809	0.00246004	0.00186361	0.00323103	-0.000913366	-0.00127279
0.2.47.5.1.2.1	Akkermansia	-0.00380848	0.000296587	0.00260795	-0.000323218	-0.000182303	-0.000666594	0.00104771	0.00424961	-0.00178779	0.00228791	0.00126957	0.00149113	0.000117265	0.00100445	-0.000948192	-0.00247587
0.2.25.1.1.13.3	Nosocomiicoccus	-0.0032767	0.0023526	0.00107507	0.0045223	0.00352409	0.00173715	0.00495843	0.00352709	0.000120345	0.00216119	0.00253063	0.000275345	0.00247444	0.0040654	-0.00108246	0.00267012
0.2.25.2.1.16.4	Anaerofustis	-0.000643942	-0.00266166	0.000497845	-0.00024309	0.00249189	0.00011006	0.00602484	0.00231529	0.000650404	0.00180507	0.000952869	-0.00250069	-0.000602087	0.00037557	-0.00114689	-0.000423097
0.2.25.1.1.13.4	Salinicoccus	0.000681241	0.000649756	0.0021754	0.00183198	0.00075133	-4.60009e-06	0.0018344	0.000669896	0.00138925	2.18407e-05	0.000858436	-0.00182386	-0.000778751	0.000575006	-0.00115161	0.000102462
0.2.10.6.1.1.1	unclassified	0.00130531	-0.00383053	-0.00423034	-0.00938989	-0.00191144	-0.000271806	-0.00212132	-0.000702135	-0.00748482	-0.000377402	-0.00327071	-0.00995193	-0.00783822	0.00112698	-0.00118257	0.00241556
0.2.4.1.4.1.2	Asaccharobacter	-0.00043983	0.000405358	0.00225456	0.00383609	-0.00155174	-0.00120285	-0.000783763	-0.00556262	-0.00135704	0.00181373	0.00195959	0.0041072	-0.000678535	0.00191356	-0.00123599	-0.00172237
0.2.25.4.1.2.2	Allisonella	0.00609394	-0.00388431	-0.00251613	-0.00477331	-0.00308356	-0.00303789	-0.00150148	6.54435e-07	7.31112e-05	0.000737435	-0.00236207	-0.00337308	-0.00230408	0.00100694	-0.00125261	-0.00196452
0.2.42.1.1.4.4	Treponema	0.0010117	-0.00178299	-0.00406694	-0.00344848	-0.00312812	0.000272983	-0.00563929	-0.00325076	-0.0032752	-0.0048607	-0.00544158	-0.0112687	-0.00684733	-0.00293425	-0.00128147	0.00222645
0.2.42.1.1.1.1	Brachyspira	-0.00142674	-0.000411294	-0.000146109	0.00150682	-0.00371096	-0.00212064	-0.00354327	-0.0047892	0.000527215	-0.000182588	0.000421504	-0.00435128	-0.000911494	-1.76577e-05	-0.00128845	-0.000815197
0.2.44.1.2.1.2	Asteroleplasma	-0.00526757	0.00283804	0.00300968	0.000853889	0.000423099	0.00447651	-0.00563406	-0.000528989	5.34348e-05	0.00203193	0.00206921	-0.000424828	0.000371075	0.00232679	-0.00129533	0.00388902
0.2.25.2.1.21.1	Anaerosphaera	-0.000197029	-0.00112903	-0.00136496	-0.00128148	-0.000250131	0.000428159	-0.000773976	-0.00126522	-0.00225488	-0.000714326	-0.00110412	-0.00494778	-0.00198667	0.000885178	-0.00133875	0.00103459
0.2.25.2.1.7.13	unclassified	-0.00025934	0.000380364	0.00039596	0.00141447	0.00624519	0.00434765	0.00607793	0.000636253	0.00464345	0.00430603	0.00519273	0.00299145	-0.00181409	0.00541848	-0.0013416	0.00170854
0.2.25.1.1.11.7	Lysinibacillus	-0.00034951	-0.00307164	-0.00134195	0.000311264	-0.00413925	-0.00345295	-0.00297496	-0.00681252	-0.00549605	0.00103465	0.000571611	-1.70273e-05	-0.000745045	-0.00198328	-0.00135714	-0.0018912
0.2.4.1.2.2.5	Trueperella	0.000780748	-0.00311644	-0.00235119	-0.00136758	-0.000648115	-0.00216922	0.00246539	0.000143537	-0.000199212	-0.00155296	-0.00028977	-0.000722433	-0.00430047	-0.00169268	-0.00140007	0.000336159
0.2.25.3.1.1.3	Catenibacterium	0.00818909	-0.0061684	-0.00793707	-0.00827152	-0.00530823	-0.00672972	5.8949e-05	0.000527366	-0.00497929	0.00244484	-0.00382771	0.0025546	-0.000434217	0.00162111	-0.00148454	-0.00381017
0.2.25.1.2.1.5	Facklamia	-0.00161433	-0.000385774	0.00369546	0.00282116	0.00437441	0.00186201	0.00683586	0.00222818	0.000667928	0.00453487	0.00375957	0.00279096	0.00139264	0.00536246	-0.00164137	-9.72752e-05
0.2.25.2.1.28.17	Pseudoflavonifractor	-0.0034298	0.00221246	0.00810245	0.00224049	0.00274071	0.00872234	-0.00494051	0.00341065	0.00771377	-0.00323142	0.000477331	-0.00435887	0.00338857	-0.000693427	-0.00166334	0.00703145
0.2.40.1.14.2.5	Sphingobium	0.00152077	-0.0031468	-0.0012397	-0.00123154	-0.00170882	-0.00270414	0.00272922	-0.0009386	-0.0021954	-0.00196684	-0.00137676	-0.00391362	-0.0041149	-0.00141442	-0.00169801	-0.00236621
0.2.25.2.1.28.5	Butyricicoccus	0.00251765	0.0059591	0.00358271	0.0134259	0.000968333	-0.00433307	0.00744448	-0.00731971	-0.00237203	0.00606729	0.00162943	0.0131318	0.00847601	-0.00419053	-0.00170564	-0.00526362
0.2.25.2.1.7.4	Gallicola	0.002605	0.00272638	0.00160882	-0.00208636	0.00127474	0.00394301	-0.00205971	-0.000690887	-0.000483134	-0.000537889	0.0027583	-0.00789925	-0.00259736	0.00667572	-0.00170739	0.00173787
0.2.10.2.1.5.1	Barnesiella	-0.00278609	0.00619817	0.00486127	0.00494314	1.56943e-05	0.00458461	-0.00548985	-0.00116158	-0.00234068	0.00381474	-0.0010858	0.00287365	0.00310689	0.00306538	-0.00171099	0.00333578
0.2.25.1.2.6.1	Lactococcus	0.00260891	-0.00486319	-0.00228493	0.0051636	-0.00443391	-0.00588255	-0.00102152	-0.00366473	-0.00151109	0.00182044	0.00308028	0.00265073	0.00419874	-0.00504121	-0.00180877	-0.00924047
0.2.4.1.2.10.1	Corynebacterium	-0.00521767	0.00133592	0.0010037	0.00140301	0.00158889	0.00163393	0.000468666	-0.00114828	0.000427426	0.00160743	0.00339634	0.00514181	0.000270934	0.00615489	-0.00185701	0.00286662
0.2.25.2.1.28.13	Gemmiger	0.00223552	0.00485558	0.00431683	0.000466771	-0.00628455	-0.00388044	-0.00441634	-0.0103643	-0.00285957	0.00731756	0.00430852	0.00192883	0.00612856	-0.00169003	-0.00188092	-0.00948239
0.2.10.2.1.3.2	Anaerophaga	-0.00256727	0.00217551	0.00276196	0.00255008	-0.00365175	0.00289186	-0.00737782	-0.000461152	-0.00188442	0.00124888	0.00122186	0.000569506	0.00338015	0.000474689	-0.00198883	0.00182338
0.2.40.2.1.7.1	unclassified	0.000391368	-0.00245071	-0.0028939	0.00216451	-0.000936372	-0.00531379	0.00736466	0.000278611	-0.00322049	-0.00111321	0.0050459	0.002098	-0.0026458	0.00522213	-0.00211918	-1.72898e-05
0.2.40.1.8.4.5	Bradyrhizobium	0.00249579	0.0029962	0.00403411	0.00535743	-0.00701548	-0.00532502	-0.00563883	-0.00304858	-0.00252122	0.00257745	0.00233388	0.00156816	0.00401438	0.000583437	-0.00212247	-0.00609555
0.2.25.2.1.22.11	Hespellia	-0.00135947	-0.00227641	-0.000927985	0.00359969	-0.00118414	-0.00246013	0.00216572	-0.0029392	-0.00334652	-0.000563413	-8.54861e-05	0.00142993	-0.00278783	-0.00383765	-0.00220128	-0.00134289
0.2.25.2.1.28.11	Fastidiosipila	-0.000476756	0.00677788	0.00541912	0.00674394	0.00387068	0.00176993	0.00563512	0.000772719	-0.00215215	0.00697578	0.00886163	-0.0003159	0.00639996	0.00900712	-0.00226797	-0.00119273
0.1.5.8.1.1.1	Methanomassiliicoccus	0.000417545	0.00121114	0.00193107	0.000881075	0.000788135	-0.00351303	0.00843047	0.00196175	0.00118895	0.000284326	0.00271069	-0.00495886	-0.00502305	-0.0010633	-0.00235227	-0.00327793
0.2.25.2.1.22.1	Acetitomaculum	-0.00838741	0.00477751	0.00431648	0.0050237	0.00210893	0.00498564	-0.00206181	0.00147894	-0.00379996	0.000787259	-0.00141879	-0.00173347	0.00307494	0.00478502	-0.00236136	0.00671617
0.2.10.2.1.3.4	unclassified	0.0126493	-0.00940742	-0.00844502	-0.00989642	-0.00653297	-0.00300313	-0.0067334	-0.00518162	-0.00211748	-0.00628464	-0.005674	-0.0110272	-0.00706175	-0.00350411	-0.00241603	-0.00244754
0.2.40.1.8.8.2	Methylobacterium	0.00105473	-0.00380666	-0.00258575	0.000184607	-0.00113342	-0.0030081	0.00298367	0.00188141	-0.00215042	0.00157548	0.00187653	-0.000626905	-0.00195656	0.00155334	-0.00241715	-0.00127357
0.2.42.1.1.4.5	unclassified	-0.000424952	-0.000204046	-0.00265083	-0.00480318	-0.00300416	-0.00366422	0.000730549	0.0015859	0.000815115	-0.000331388	0.00189674	-0.00341676	-0.00491517	-0.00426788	-0.00249171	-0.00143125
0.2.4.1.2.25.10	Rothia	-0.000452508	-0.00529328	-0.00082298	-0.0030628	-0.00789909	-0.00633414	-0.00508122	-0.00991523	-0.00331828	0.00318962	0.00952367	0.000627318	-0.00462674	0.00246304	-0.00249736	-0.00688531
0.2.25.4.1.1.2	Phascolarctobacterium	-0.000569054	0.00219487	0.00451743	0.000477407	-0.00190939	-0.00130783	-0.00130628	-0.00175045	0.000233511	0.00152652	-0.000385611	0.000211173	-0.00144724	0.00131932	-0.00253128	-0.00261189
0.2.25.1.1.2.5	Bacillus	0.00360031	-0.000212647	0.00419533	0.00449001	-0.00544764	-0.00437879	-0.00407566	-0.00301214	0.00106192	0.00159162	-0.00374594	0.00352688	0.000977008	0.00172707	-0.00255578	-0.00280267
0.2.10.2.1.5.11	unclassified	0.00272218	0.00230072	0.00377008	-0.00416687	-0.000265606	0.00324592	-0.00292468	-6.27146e-05	-0.00155945	0.00350183	0.000687816	-0.00480719	-0.00421954	-0.0021587	-0.00258011	0.00218479
0.2.25.1.2.1.1	Abiotrophia	0.00191414	-0.00291247	0.00120515	-0.00294207	-0.000873259	-0.00578842	0.00797333	0.00774625	-0.00259354	0.000974529	0.0019131	-0.00186629	-0.00266452	-0.000415871	-0.00261811	-0.00355354
0.2.25.2.1.22.25	Ruminococcus2	-0.00143577	-0.00569677	0.00291428	0.00226306	-0.00148586	-0.00559233	0.00426306	0.00312939	-0.00547815	0.00600706	-0.00617825	-0.00345954	-0.00212933	-0.0103671	-0.00267688	-0.0111722
0.2.4.1.2.2.4	Mobiluncus	0.0113492	-0.000857736	-0.00292993	-0.00205935	0.00577108	0.00208291	0.00915946	0.00787044	0.00754029	-0.00263769	0.0053024	-0.00891123	-0.0028336	0.00896856	-0.00275411	0.000142226
0.2.25.2.1.28.18	Ruminococcus	-0.000122834	0.00499583	-7.62946e-06	-0.00108611	4.34557e-05	0.00211006	-9.91047e-05	0.0033243	-2.32591e-05	-0.000469135	0.00235599	0.00447658	0.00506752	0.00526922	-0.00280446	0.00268384
0.2.4.1.2.47.1	unclassified	-0.00286193	0.00315081	0.00452167	-0.00146116	-0.00103745	0.0007454	-0.000567939	-0.000192752	0.000815696	0.0011628	0.0041263	0.00174504	0.0016262	0.00470932	-0.00284518	-0.000438455
0.2.40.2.1.2.4	Limnobacter	0.00148007	-0.0027184	-0.00102571	-0.000142899	0.00397724	0.00262332	0.00488885	0.00506424	-0.00213268	-0.000887834	-0.00113848	-0.00186987	-0.00129732	-0.0017092	-0.00302974	-0.000545411
0.2.25.6.1.1.1	unclassified	0.0102468	-0.00335806	-0.00462882	-0.00167772	-0.0106429	-0.00953277	-0.0057374	-0.0062937	-0.00701259	-0.00592782	-0.00466872	-0.00498772	-0.000510547	-0.00570655	-0.0031087	-0.010915
0.2.40.2.1.5.11	Oxalobacter	-0.00975375	0.00255475	0.00429342	0.00156644	-0.00381039	0.00269173	-0.0113358	-0.00470623	0.00401088	0.00105189	0.00498844	-0.00174824	-0.0012769	0.00927374	-0.00311648	0.00837991
0.2.25.2.1.22.12	Howardella	0.00364304	-0.0040041	-0.000673625	-0.00269888	0.000744978	0.000969312	0.00075245	-0.00182501	0.000612925	0.00122443	0.00348727	0.00108068	-0.0056267	0.00451507	-0.00331669	0.00103346
0.2.25.2.1.9.3	unclassified	-0.00786439	0.000175464	0.00505348	-0.000535288	-0.0049164	0.0016368	-0.00719891	-0.0077012	-0.0047869	0.00350257	0.000876387	-0.00379455	0.00348407	0.00213496	-0.00334738	0.0004448
0.2.25.2.1.28.16	Papillibacter	0.00188007	-0.00531262	-5.90569e-05	0.00167373	-0.000947788	0.0015174	-0.00156991	0.00144543	-0.00393054	0.00118155	0.00313583	-0.00697961	-0.00549851	0.00416623	-0.00356525	0.0019803
0.2.4.1.2.2.2	Actinomyces	0.000723558	-0.0029666	-0.00120816	-0.00322997	-0.006168	-0.00858264	0.00188158	-0.0105946	0.00167177	-0.000166125	0.00342234	0.00426117	-0.0042171	0.00279267	-0.00358642	-0.00861959
0.2.25.1.1.14.4	Laceyella	0.00808899	-0.00648402	-0.00338054	0.00110209	0.00161809	-0.000993256	0.00620029	0.00273978	-0.00237903	0.00123832	-0.00190524	-0.00567317	-0.00398462	-0.00126594	-0.00364563	-0.00132304
0.2.25.1.3.1.1	unclassified	0.0105135	-0.00412699	-0.00307073	-0.00406192	-0.00837628	-0.00739135	-0.00405014	-0.00200267	-0.00525236	-0.00144057	-0.011005	-0.00877039	-0.00383723	-0.00408994	-0.00384658	-0.00683038
0.2.4.1.4.1.11	Olsenella	0.000640853	-0.000238874	0.00203149	0.00149569	-0.00307431	-0.00367512	-0.00135114	0.000716181	0.00392224	6.21578e-05	0.00744416	0.013773	-0.00280112	0.00483962	-0.00400925	-5.99377e-05
0.2.25.2.1.28.1	Acetanaerobacterium	0.00310416	-0.00281688	0.00130238	0.0035492	0.00261192	0.00164782	0.00548704	0.00264235	0.00261565	0.00431529	0.0019298	1.07887e-05	-0.000355329	0.00340005	-0.00421616	0.00242768
0.2.40.5.2.2.2	Ruminobacter	0.00439806	-0.00145054	-0.000331227	0.00198268	-0.00524441	-0.00578215	-0.000966894	0.0028484	-0.00129376	0.00378387	0.000610394	-0.000205797	0.00057531	0.00282471	-0.00427605	-0.00709251
0.2.25.2.1.7.9	Soehngenia	0.00124749	0.00745633	0.00616017	0.00256638	-0.00251854	-0.00265364	0.00032091	-0.00350088	-0.00321021	0.00744938	0.00523417	0.00463841	0.00710463	0.0086808	-0.00440191	-0.00472878
0.2.25.1.2.5.4	Weissella	-0.0038011	-0.00216458	0.0034704	-0.000418316	-0.00376481	-0.004921	-4.77209e-06	0.00442225	-0.00285562	0.00490664	0.00569962	0.0066823	0.00239437	-5.53174e-05	-0.00443579	-0.00819146
0.2.25.1.2.3.2	Enterococcus	0.00429937	-0.0122724	-0.00823995	-0.00615378	-0.00174955	-0.00359281	3.20645e-06	0.000989167	-0.00303636	-0.00562242	-7.61418e-05	0.000774205	-0.00476125	-0.00567398	-0.00443833	-0.00512347
0.2.40.5.14.1.11	Mannheimia	-0.000135836	0.00207718	0.00509505	0.00606243	0.00194035	0.000321018	0.00430716	0.00577752	0.000592188	0.00642029	0.00122622	0.00132028	0.00285065	0.00406453	-0.00446533	-0.000444998
0.2.25.3.1.1.13	unclassified	-0.00250644	0.00180389	0.0054527	0.00545243	-0.0121433	-0.0118055	-0.00525459	-0.0145747	-0.0125604	0.00616134	0.0087885	0.005856	0.00355184	0.00185406	-0.0044801	-0.0137456
0.2.40.2.1.3.12	Sphaerotilus	0.00388538	-0.00146953	0.00422683	0.00274342	-0.000939933	-0.00283164	0.00405434	0.00155709	0.00110791	0.00350759	0.00186272	0.00128554	-0.00172443	0.0029178	-0.0047181	0.001178
0.2.40.3.4.4.3	Desulfovibrio	-0.00999061	0.00431068	0.0106892	0.0104424	0.00385422	0.00584224	0.000118839	0.00295734	0.000618853	0.00593365	0.00404068	0.00447285	0.00534263	0.00734981	-0.00481754	0.00482845
0.2.25.2.1.28.22	unclassified	0.00118222	-0.00142037	0.00228944	0.00267818	-0.00411651	-0.00618396	0.000981731	-0.00197802	-0.00511066	0.00198711	0.00218072	-0.00285348	-0.000692179	0.00156885	-0.00490058	-0.00464764
0.2.10.2.1.6.6	unclassified	-0.00418813	-0.00229714	-0.000769656	-0.00147394	-0.00865818	-0.00293031	-0.0108883	-0.0177827	-0.0116457	0.000104081	0.000169111	-0.00895044	-0.00637696	0.00179358	-0.00496957	-0.0026779
0.2.44.1.5.1.1	Mycoplasma	0.00425409	0.00129826	0.00476008	0.00444556	-0.002834	-0.00510281	0.00384785	0.00128822	-0.00197941	0.00581095	0.0058874	0.00149605	-1.22686e-05	0.00405678	-0.00521843	-0.00399896
0.2.25.2.1.1.2	Anaerosporobacter	-0.00616157	0.00104843	0.0021069	0.00314829	-0.0091208	-0.0046419	-0.0117755	-0.00591865	-0.00774661	-0.000614309	-0.00239693	-0.00388199	-0.00510064	0.000951504	-0.0053557	-0.00197204
0.2.25.1.2.4.4	unclassified	0.00386225	-0.00296748	-0.000258832	-0.000592274	-0.00479135	-0.00396984	-0.00157136	-0.00326285	-0.00390686	0.00498054	-0.00207393	-0.00179609	-0.0027472	0.00165021	-0.00590216	-0.00592988
0.2.25.3.1.1.12	Turicibacter	-0.0133405	-0.00410795	0.0043173	0.00187012	-0.000809288	0.00129485	-0.00450548	0.000407056	0.000816811	0.00633518	0.00170974	0.00396764	-0.00137468	0.00451542	-0.00594005	0.00270745
0.2.25.2.5.1.1	unclassified	-0.0150954	0.00229769	0.0126513	0.00692425	-0.0110439	-0.00803545	-0.00481595	-0.00375766	-0.00953763	0.0119134	0.00777718	0.00397938	0.0109491	0.0052626	-0.00615359	-0.00187374
0.2.4.1.4.1.3	Atopobium	-0.00967864	0.010587	0.0114038	0.00711596	-0.00269652	0.00445375	-0.00551613	-0.00497044	-0.00871435	0.00360362	-0.00615186	-0.0058494	-0.00157928	-0.00257709	-0.00621263	0.00322173
0.2.25.2.1.1.10	unclassified	-0.000646529	-0.00317422	-1.38676e-05	-0.00673983	-0.00288964	-0.00222482	0.000648718	0.000143635	-0.00557782	0.00594058	-0.000662496	-0.00286806	-0.00476656	0.00228093	-0.0063611	0.00121569
0.2.25.1.2.4.3	Pediococcus	0.00440813	-0.00468051	-0.000133229	-0.00358523	-0.00659852	-0.00431249	-0.00408136	-0.00382225	-0.00482198	0.00433674	-0.00214946	-0.00440267	-0.0038861	0.00180891	-0.00652932	-0.00637121
0.2.4.1.4.1.4	Collinsella	0.0144264	0.0109595	0.0139846	0.0115314	-0.00114153	-0.00314604	0.00295606	0.000933818	0.00349979	0.00951018	0.0125649	0.00991988	-0.00156139	0.00672152	-0.00663475	-0.00650733
0.2.25.2.1.1.4	Clostridium_sensu_stricto	-0.00545484	-0.00692919	-0.00255162	-0.000302699	-0.00225183	-0.0016469	-0.00145104	-0.00457828	-0.00577947	0.00608037	0.00555609	-0.00315592	-0.000566721	-6.74623e-05	-0.00683054	0.00246638
0.2.40.1.9.1.14	Gemmobacter	-0.0043791	-0.00546018	-0.00308204	0.00260384	-0.0057964	-0.00641645	0.00305672	-0.0025086	-0.00367685	0.00123729	0.00174805	0.00376979	0.0007678	0.00462736	-0.00685544	-0.00366994
0.2.40.5.21.1.1	unclassified	0.00358453	-0.00136983	0.00147348	0.00551667	-0.00468274	-0.00372637	-0.00192279	0.000649395	-0.00338638	0.00656903	0.00245898	0.000105417	-6.04325e-05	0.00535534	-0.00754126	-0.00543717
0.1.5.3.1.1.2	Methanobrevibacter	-0.00388276	0.00176953	0.0046059	0.00308823	-0.00130963	-0.00105253	0.00218529	-0.00282458	-0.00524368	0.00760309	0.00642213	-0.00272877	-0.000837719	0.00668532	-0.00759741	0.000814093
0.2.25.2.1.28.20	Sporobacter	-0.00126366	0.00333907	0.0091509	0.00689658	0.000858024	9.30911e-05	0.00640767	0.0057041	-0.0080285	0.00400271	6.58891e-05	0.0011011	-0.00350797	0.00179186	-0.00766381	0.0049294
0.1.5.3.1.1.3	Methanosphaera	-0.00845303	0.00283784	0.00753754	0.00788013	-0.00528785	-0.00287111	-0.00294216	-0.00335702	-0.00500097	0.00631654	0.00271959	0.00264529	0.00375803	0.00551885	-0.00772917	0.00106532
0.2.25.2.1.9.2	Mogibacterium	0.00317916	0.00322512	0.00126665	0.00542083	-0.000488111	-0.00297615	0.00621589	0.0011308	-0.00798764	0.00702833	0.00171212	-0.00170203	0.00117986	0.0062039	-0.00775514	-0.00372989
0.2.25.2.1.22.20	Oribacterium	0.00818566	-0.00141186	-0.010859	-0.00412717	-0.00951698	-0.012149	0.00318034	-0.00148477	-0.0155184	-0.00165611	-0.0115912	-0.0168775	-0.0136872	-0.00247077	-0.00779796	-0.00922961
0.2.25.2.1.27.2	Clostridium_XI	-0.011082	-0.00372074	0.00493142	0.00579403	0.000762517	0.00156565	0.00128961	0.00302723	0.000453508	0.0105802	0.00699907	0.00407376	0.00414364	0.00449861	-0.00782377	0.00226559
0.2.25.2.1.27.8	unclassified	-0.0058895	-0.00498401	0.00155115	0.00487658	-0.00332534	-0.00369593	0.00268198	0.000605778	-0.00429142	0.00855945	0.00593753	0.00374871	0.00127479	0.0050273	-0.0079792	-0.00179868
0.2.25.2.1.22.3	Blautia	0.00652379	-0.00584152	0.00679357	0.0102316	-0.00746658	-0.0153356	0.00770256	0.00157513	-0.00368757	0.0056657	0.00707565	0.0049498	0.00611596	-3.7134e-05	-0.00830834	-0.0164062
0.2.25.4.1.1.5	unclassified	-0.00119441	-0.00289289	0.00280348	0.00254908	-0.000317106	-0.00161419	0.0104194	-0.00279567	-0.0100518	0.00343327	0.00233378	0.00103303	-0.00399266	0.00266976	-0.00860675	0.00135044
0.2.25.2.1.15.1	Defluviitalea	-0.00616132	0.013056	0.0149509	0.0186298	-0.00406934	0.00297719	-0.00890003	-0.0030274	-0.0055128	0.00718992	0.0031402	0.0120446	0.0120195	0.015361	-0.00926626	0.0010852
0.2.4.1.10.1.1	unclassified	0.00161363	0.0105917	0.0118435	0.0114094	-0.00816272	-0.00878833	0.000336279	-0.0091513	-0.00920977	0.0073907	-0.000832422	0.0029442	-0.00262213	0.00637394	-0.0096103	-0.00798454
0.2.40.5.15.1.8	unclassified	-0.00643372	0.000293776	0.00889491	0.00600569	-0.00541129	-0.00283525	-0.00415057	-0.00430124	-0.00586496	0.00822293	0.00448936	0.006284	-0.00540114	0.00802503	-0.00961643	-0.00225975
0.2.40.5.14.1.14	Pasteurella	-0.000629772	-0.00204633	0.00585703	0.0081962	-0.00717957	-0.00976225	0.00509388	-0.00770277	-0.00918507	0.0112372	0.00992802	0.00211771	-0.00625333	0.00883701	-0.0112244	-0.0115259
0.2.4.1.4.1.14	unclassified	0.00708543	0.00350934	0.0127467	0.0114653	-0.00945076	-0.0100606	5.88942e-05	-0.00345743	-0.00136982	0.0124642	0.0112355	0.0107748	-0.0044954	0.00594769	-0.0112776	-0.0103982
0.2.40.5.15.1.4	Moraxella	-0.000293027	-0.00240173	0.0043138	0.00706133	-9.57883e-05	-0.000507005	0.00445277	-0.00486714	-0.0109063	0.00918983	0.00247838	0.00147476	-0.00261689	0.00555514	-0.0115146	-0.00644661
0.2.4.1.4.1.13	Slackia	-0.00283357	-0.00782832	0.00154035	0.00416718	-0.00971252	-0.0101758	0.00235094	-0.0110646	-0.0109098	0.0133097	0.00515278	0.00703058	-0.00443505	0.00197393	-0.0124386	-0.0102217
0.2.25.2.1.1.8	Sarcina	0.00594383	-0.00944186	-0.000686169	-0.00217478	-0.00688408	-0.0108488	0.00282437	-0.00177144	-0.00934918	0.00592662	0.00603255	-0.00161731	-0.00369227	0.00260974	-0.0136656	-0.0101088
0.2.25.2.1.28.21	Subdoligranulum	-0.00180773	-0.00401097	0.00625763	0.00532152	-0.0106225	-0.0142325	2.39477e-05	-0.00729781	-0.012827	0.011507	0.0100342	-0.00415276	-0.000331372	0.00371462	-0.0140057	-0.016765
0.2.25.3.1.1.2	Bulleidia	0.00329712	-0.00730819	-0.00422027	-0.00202624	-0.0164766	-0.0220651	0.00575795	-0.0121874	-0.0195884	0.00982029	0.00555497	-0.00813638	-0.0134256	0.00293445	-0.0143481	-0.0164545
0.2.4.1.4.1.9	Enterorhabdus	0.00455242	-0.00996218	-0.00247017	-0.00115371	-0.0141815	-0.0130273	-0.00129121	-0.00976386	-0.0150186	0.00807012	0.00243043	-0.00032356	-0.0136254	-0.00123584	-0.0158661	-0.010025
0.2.40.2.1.4.34	unclassified	-0.00668935	-0.00461343	0.00715888	0.00807075	-0.00439644	-0.00556069	0.00509167	-0.00313479	-0.00783228	0.0129313	0.00863516	0.00595939	-0.00711827	0.0117553	-0.01873	-0.00379238
0.2.4.1.2.24.39	unclassified	-0.00159747	-0.00155132	0.0121237	0.00986712	-0.00934351	-0.0116676	0.00570271	-0.00880348	-0.0124237	0.01372	0.0121041	0.00756832	-0.00456741	0.00698715	-0.0232722	-0.0141029

## Sheet: p-values
	Variance explained	P-value
WAZ	0.87%	0.001
HAZ	0.91%	0.001
HCZ	0.81%	0.001
period	4.03%	0.001
stunted	0.84%	0.001
ASQCOMM	0.72%	0.002
LANG.COMP	0.58%	0.046
ASQPERSOC	0.48%	0.061
ASQPROSOL	0.47%	0.18
MUACZ	0.32%	0.401
MOTCOMP	0.43%	0.472
ASQGROSS	0.31%	0.552
ASQFINE	0.35%	0.625
WHZ	0.24%	0.91
COG.COMP	0.32%	0.973
SUB_CTY	0.28%	1
